# Supplementary material for: Construction of Bio-TiO2/Algae Complex and Synergetic Mechanism of the Acceleration of Phenol Biodegradation
Source: Materials (Basel). 2023 May 22;16(10):3882. doi: 10.3390/ma16103882 (PMC10221352; doi:10.3390/ma16103882)
Supplement: Supplementary file 1 [file materials-16-03882-s001.zip]

Archive with 1 entries (1 files):
- materials-2389492-supplementary.pdf
